# Supplementary material for: Kinetochores grip microtubules with directionally asymmetric strength
Source: J Cell Biol. 2024 Nov 1;224(1):e202405176. doi: 10.1083/jcb.202405176 (PMC11533501; doi:10.1083/jcb.202405176)
Supplement: Table S1 — shows all the individual measured values used to create the graphs in the paper. [file JCB_202405176_TableS1.xlsx]

## Sheet: Colocalization
WT CEN3													CDEIII mutant CEN3
exp	KT protein	Coloc percent (Dna-Protein	Coloc percent (Protein-DNA)	Distance threshold	bightness threshold grn	bightness threshold blu	Total DNA	Total protein	Day Average	Average	SEM		exp	KT protein	Coloc percent (Dna-Protein	Coloc percent (Protein-DNA)	Distance threshold	bightness threshold grn	bightness threshold blu	Total DNA	Total protein	Day Average	Average	SEM
21_1006_123810	Ndc10	28.1	63.2	1.5	6382.98	6737.59	697	310	28.4333	27.7444	0.71828		21_1006_124149	Ndc10	0	0	1.5	6382.98	6737.59	1393	1	0.1	0.0555556	0.0509175
21_1006_123958	Ndc10	29	71	1.5	6382.98	6666.67	514	210					21_1006_124233	Ndc10	0.2	100	1.5	6453.9	7234.04	1258	2
21_1006_124037	Ndc10	28.2	65.4	1.5	6453.9	6560.28	904	390					21_1006_124310	Ndc10	0.1	10	1.5	6276.6	6737.59	1269	11
21_1006_124111	Ndc10	27.2	59.2	1.5	6453.9	7234.04	1123	517	27				21_1008_114723	Ndc10	0	0	1.5	6276.6	6170.21	1396	2	0
21_1008_114322	Ndc10	27.2	63.4	1.5	6737.59	7021.28	261	112					21_1008_114754	Ndc10	0	0	1.5	6276.6	6170.21	1400	1
21_1008_114507	Ndc10	26.6	84.1	1.5	6276.6	6418.44	301	88					21_1008_114831	Ndc10	0	0	1.5	6276.6	6170.21	1368	2
21_1008_114542	Ndc10	25.2	77.1	1.5	6276.6	6170.21	401	131	27.8				21_1014_165644	Ndc10	0	0	1.5	6347.52	6241.13	443	2	0.0666667
21_1014_165015	Ndc10	29.9	79	1.5	6276.6	6241.13	478	181					21_1014_165803	Ndc10	0.2	100	1.5	6347.52	6241.13	463	1
21_1014_165345	Ndc10	28.3	72.4	1.5	6347.52	6241.13	502	196					21_1014_165856	Ndc10	0	0	1.5	6347.52	6241.13	447	2
							5181													9437
21_1019_135145	Cse4	38.3	77.1	1.5	6134.75	6063.83	308	153	41.8	40.5333	1.35769		21_1019_135605	Cse4	0.2	12.5	1.5	6241.13	6489.36	595	8	0.1	0.144444	0.107152
21_1019_135326	Cse4	43	72.2	1.5	5992.91	5886.52	272	161					21_1019_135659	Cse4	0.1	33.3	1.5	6524.82	6773.05	945	3
21_1019_135426	Cse4	44.1	82.5	1.5	6028.37	5992.91	256	137					21_1019_135806	Cse4	0	0	1.5	6347.52	6914.89	786	5
21_1020_122751	Cse4	35.9	70.8	1.5	6312.06	6524.82	384	195	39.1				21_1020_123131	Cse4	0	0	1.5	6205.67	6347.52	489	5	0.0666667
21_1020_122925	Cse4	39.7	75.9	1.5	6205.67	6418.44	373	195					21_1020_123211	Cse4	0.2	16.7	1.5	6205.67	6347.52	476	6
21_1020_122959	Cse4	41.7	77.8	1.5	6205.67	6418.44	453	243					21_1020_123242	Cse4	0	0	1.5	6205.67	6347.52	492	3
21_1103_120105	Cse4	41.1	66.8	1.5	5957.45	6666.67	450	277	40.7				21_1103_120434	Cse4	0	0	1.5	5851.06	6312.06	456	8	0.266667
21_1103_120229	Cse4	42.7	69.5	1.5	5957.45	6666.67	447	275					21_1103_120512	Cse4	0	0	1.5	5851.06	6312.06	378	3
21_1103_120323	Cse4	38.3	63.5	1.5	5851.06	6453.9	504	304					21_1103_120608	Cse4	0.8	33.3	1.5	6489.36	6276.6	376	9
							3447													4993
21_1130_123352	Ctf19	12.1	75.6	1.5	5709.22	6241.13	257	41	12	12.2444	0.211695		21_1130_123719	Ctf19	0	0	1.5	5638.3	6737.59	1267	1	0.0666667	0.0555556	0.019245
21_1130_123527	Ctf19	11.7	69.6	1.5	5709.22	6099.29	274	46					21_1130_123754	Ctf19	0.1	16.7	1.5	5638.3	6737.59	1253	6
21_1130_123604	Ctf19	12.2	73.5	1.5	5638.3	5709.22	295	49					21_1130_123826	Ctf19	0.1	11.8	1.5	5709.22	6737.59	1357	7
21_1201_123238	Ctf19	13.1	63.9	1.5	5709.22	6205.67	595	122	12.3667				21_1201_123533	Ctf19	0.1	50	1.5	5602.84	6170.21	929	2	0.0333333
21_1201_123406	Ctf19	12.4	69.1	1.5	5709.22	6205.67	613	110					21_1201_123611	Ctf19	0	0	1.5	5602.84	6205.67	1015	3
21_1201_123444	Ctf19	11.6	67	1.5	5744.68	6276.6	584	103					21_1201_123643	Ctf19	0	0	1.5	5602.84	6205.67	912	1
21_1202_150917	Ctf19	14.7	76.8	1.5	5992.91	6312.06	428	82	12.3667				21_1202_151232	Ctf19	0	0	1.5	5567.38	5957.45	465	8	0.0666667
21_1202_151044	Ctf19	12.2	80.3	1.5	5851.06	6170.21	499	76					21_1202_151354	Ctf19	0.2	9.1	1.5	5567.38	5957.45	424	11
21_1202_151153	Ctf19	10.2	60.8	1.5	5602.84	6418.44	589	102					21_1202_151421	Ctf19	0	0	1.5	5567.38	5957.45	435	5
							4134													8057
21_1012_141337	Ndc80	2.8	67.7	1.5	6028.37	7092.2	738	31	2.66667	3.76667	2.2908		21_1012_141821	Ndc80	0.1	14.3	1.5	5992.91	7234.04	994	7	0.1	0.111111	0.117063
21_1012_141445	Ndc80	2.9	66.7	1.5	6028.37	7092.2	693	30					21_1012_141946	Ndc80	0.1	11.1	1.5	5921.99	7234.04	995	9
21_1012_141613	Ndc80	2.3	63.2	1.5	6347.52	7234.04	522	19					21_1012_142053	Ndc80	0.1	10	1.5	5921.99	7234.04	976	10
21_1027_121631	Ndc80	2.6	72.7	1.5	5957.45	5744.68	310	11	2.23333				21_1027_122120	Ndc80	0.4	12.5	1.5	5957.45	5921.99	285	8	0.233333
21_1027_121858	Ndc80	2.5	64.3	1.5	5780.14	6595.74	355	14					21_1027_122204	Ndc80	0	0	1.5	6170.21	5921.99	262	4
21_1027_122020	Ndc80	1.6	71.4	1.5	6276.6	6418.44	313	7					21_1027_122234	Ndc80	0.3	33.3	1.5	6170.21	5780.14	295	3
22_0705_114225	Ndc80	6.4	64.4	1.5	5602.84	5744.68	594	59	6.4				22_0930_130304	Ndc80	0	0	1.5	5531.92	5354.61	515	3	0
22_0705_114316	Ndc80	7.9	59.8	1.5	5602.84	5744.68	733	97					22_0930_130414	Ndc80	0	0	1.5	5531.92	5354.61	417	4
22_0705_114339	Ndc80	4.9	64	1.5	5602.84	6028.37	559	71					22_0930_130439	Ndc80	0	0	1.5	5531.92	5354.61	476	9
							4817													5215

## Sheet: Kinetochore Ruptures
KTplusF	KTminusF
5.59	4.3
7	3.39
7.55	6.29
13.85	1.8
3.12	1
6.44	1
3.89	1
6.81	5.66
8.62	10.72
19.08	1.42
6.68	5.56
31.23	1.45
6	4.34
13.42	1.67
9.32	4.32
17.82	4.53
3.02	3.74
3.32	2.22
8.42	1.28
5.28	1.54
4.93	2.58
3.73	6.97
8.33	2.74
6.69	3.3
5.15	2.1
11.16	1
18.41
22.81
22.4
19.08
4.12
8.65
7.75
15.54
2.72
7.07
8.75
3.65
12.06
2.34
2.18
19.75
12.8

## Sheet: Kinetochore Drags
KTplusV	KTminusV	KTplusF	KTminusF
34.0493	904.251	0.506599	-1.49003
12.7887	1033.08	0.522868	-1.48969
34.3781	195.541	0.524005	-1.40969
109.178	2207.91	0.536821	-1.39688
571.577	301.558	0.54169	-1.39283
62.1877	1015.33	0.545646	-1.36111
9.22967	1006.95	0.545782	-1.35194
77.4656	518.078	0.563385	-1.34496
3.82984	420.613	0.565124	-1.33185
12.3039	835.776	0.604799	-1.32792
99.5686	1298.87	0.618781	-1.298
22.0057	603.997	0.639498	-1.29125
13.3457	1217.92	0.659153	-1.28019
30.2175	430.229	0.66345	-1.27752
20.1707	1316.34	0.666282	-1.26515
411.095	703.11	0.670023	-1.24077
16.4009	1159.22	0.673392	-1.23168
16.3333	955.517	0.677797	-1.22741
406.892	1138.54	0.688125	-1.22703
152.172	72.6327	0.689451	-1.22615
41.2865	1271.77	0.697247	-1.22377
39.6184	420.77	0.751076	-1.22376
178.02	658.129	0.755301	-1.22028
239.996	1230.14	0.790429	-1.19877
201.094	648.906	0.802078	-1.1981
271.351	643.344	0.804654	-1.19774
238.53	1283.79	0.807464	-1.19007
269.639	1186.42	0.813237	-1.1896
13.8051	182.887	0.826422	-1.18332
9.39901	68.307	0.82671	-1.15198
273.932	1350.59	0.838197	-1.13625
13.6229	1426.22	0.851676	-1.13392
45.1187	1089.88	0.855555	-1.12277
49.5314	1190.39	0.858895	-1.1008
145.92	1232.99	0.863067	-1.09804
223.24	628.221	0.870309	-1.09395
92.7425	733.04	0.876521	-1.09269
190.813	472.35	0.877672	-1.08765
97.7292	5.41374	0.878895	-1.08607
122.074	7.16887	0.890765	-1.08278
156.166	518.585	0.89256	-1.08245
185.748	146.969	0.9036	-1.07113
5.24494	192.429	0.90677	-1.06997
189.369	100.831	0.907382	-1.06502
9.89685	16.7742	0.913715	-1.05606
1.90019	697.116	0.91395	-1.05523
29.3001	108.42	0.923228	-1.04591
3.54036	319.88	0.926216	-1.03596
54.4008	871.039	0.933818	-1.02061
166.261	686.114	0.942566	-1.01592
32.8106	528.478	0.946	-1.00732
78.3147	213.357	0.9525	-1.00449
153.283	667.491	0.958284	-1.00132
81.874	226.639	0.959092	-1.00107
158.14	683.715	0.961177	-0.99668
72.2542	186.637	0.96527	-0.991266
148.246	648.588	0.965678	-0.984432
53.33	705.034	0.99076	-0.977646
109.511	732.164	0.993701	-0.974657
103.009	61.2808	0.997518	-0.964364
92.9719	401.022	1.00454	-0.948804
12.9794	318.43	1.00537	-0.948198
96.7645	300.692	1.00755	-0.939104
95.5877	49.9115	1.01012	-0.929781
27.645	187.715	1.01097	-0.914987
4.8717	29.2008	1.01696	-0.908041
26.9466	1586.73	1.02201	-0.898674
95.8992	394.701	1.02597	-0.883526
26.2602	797.803	1.03088	-0.874446
21.3616	320.727	1.03271	-0.874174
55.9502	539.246	1.03474	-0.871916
57.2843	39.934	1.03575	-0.866846
28.1012	343.788	1.03947	-0.851007
2.7163	1002.59	1.04007	-0.84845
83.2659	74.3387	1.06066	-0.837568
20.9815	498.309	1.07042	-0.823909
52.4073	123.305	1.0711	-0.823591
52.1399	74.678	1.0895	-0.81739
111.904	342.784	1.11782	-0.816088
543.365	58.9702	1.12252	-0.806055
7.31528	1223.14	1.13	-0.79592
76.1523	586.271	1.14378	-0.780726
342.651	92.9638	1.14746	-0.76843
88.2201	978.476	1.16297	-0.767977
223.89	709.871	1.16597	-0.76537
169.621	120.188	1.18292	-0.7638
25.5505	177.747	1.19067	-0.763571
52.6324	792.925	1.19522	-0.754448
138.922	191.765	1.20191	-0.746698
225.682	62.4363	1.20556	-0.72988
98.5225	77.116	1.22182	-0.727008
153.208	141.075	1.26291	-0.713303
126.377	1555.94	1.26626	-0.710339
170.696	238.36	1.29601	-0.709335
105.043	173.142	1.31973	-0.701313
124.078	2872.94	1.32713	-0.683902
377.648	186.359	1.40714	-0.678923
158.239	146.971	1.4227	-0.675925
24.102	2821.75	1.43	-0.674575
135.234	232.353	1.43269	-0.638246
123.503	2851.37	1.44688	-0.633032
110.618	2828.31	1.46357	-0.629609
71.7258	367.93	1.46933	-0.608441
24.9096	2854.44	1.4869	-0.606694
69.5846	278.851	1.49863	-0.597639
	149.475		-0.596016
	2898.33		-0.589892
	171.953		-0.577739
	285.781		-0.576569
	300.77		-0.572993
	302.586		-0.569619
	380.126		-0.562298
	334.821		-0.560672
	319.592		-0.555091
	153.876		-0.542029
	72.2557		-0.537679
	189.535		-0.524739
	362.454		-0.521521
	1499.51		-0.520409
	441.135		-0.515686
	2901.27		-0.507156
	435.334		-0.505833
	284.548		-0.501078

## Sheet: Hec1 Drags
HEC1plusV	HEC1minusV	HEC1plusF	Hec1MinusF
122.931	124.007	0.740802	-0.930078
105.685	312.912	1.01268	-1.25516
30.3387	426.15	1.1276	-1.42635
128.341	722.165	1.36949	-1.4227
189.905	168.951	0.772656	-0.840464
153.594	234.398	0.777035	-0.748858
31.1167	72.1103	0.98969	-0.94536
63.1873	75.6657	0.912207	-0.8178
115.209	395.307	0.661099	-1.23649
47.576	620.362	0.514522	-1.00205
32.5192	627.004	0.529244	-1.02675
94.6869	393.853	1.00057	-1.29645
134.019	511.085	0.983353	-0.622312
212.622	548.129	0.9591	-0.587173
33.7293	666.277	1.07605	-0.541169
55.8117	490.884	1.09008	-0.682533
10.6708	381.916	1.06461	-0.732574
35.1229	588.971	0.959247	-0.650429
30.0256	584.166	0.962888	-1.0828
170.188	56.0466	1.3734	-0.9273
95.7227	223.346	1.41986	-0.836703
56.3742	51.4766	1.4457	-1.00266
103.158	690.651	1.40789	-1.49814
107.757	1275.65	1.40153	-1.08844
48.1001	1166.93	1.44529	-1.16937
48.313	1206.55	1.45022	-1.17789
30.3017	1118.72	1.46091	-1.26578
62.319	818.28	1.43483	-1.4474
24.3924	794.083	0.962298	-1.43333
72.7763	247.756	0.928927	-1.33039
35.9599	1003.26	0.960647	-0.89529
78.5274	253.339	1.45116	-1.33073
135.509	134.726	1.43459	-1.4099
111.516	219.456	1.4583	-1.34735
259.796	331.248	1.34151	-1.2594
476.081	440.172	0.676131	-1.20767
547.891	299.683	0.637824	-1.33049
627.299	387.111	0.571551	-1.25488
359.568	136.04	0.745078	-0.919703
	92.3783		-0.954844
	83.8926		-0.969069
	1187.93		-1.15551
	219.513		-1.32499
	283.284		-1.26948
	251.136		-1.30058
	236.793		-1.2977
	653.975		-0.509044

## Sheet: End on Displacements
CEN DNA	Cse4	Ndc80	Dam1
1.17455	0.983502	14.0491	1.66398
3.02189	1.65673	14.7632	15.5303
3.39115	1.74589	17.3979	15.9675
3.46723	1.91046	17.9659	17.5894
3.85762	2.53167	18.6183	19.6876
4.00001	2.68011	19.5236	24.7741
5.66867	3.0626	21.6569	25.4145
5.79771	4.16149	22.0481	26.2623
6.53395	4.24613	22.4455	29.1959
6.57647	5.14239	23.1265	29.4113
7.0966	5.3888	23.4334	31.2175
7.8854	6.71137	23.8851	32.4039
8.75125	6.72951	24.0565	35.0955
9.04697	6.85089	24.4297	36.5543
9.5278	6.92717	24.7632	37.3408
9.96402	7.99969	25.4476	38.8922
10.2596	8.2235	25.9931	39.0709
10.6878	9.54171	26.0111	39.6572
10.7175	10.0165	26.9968	41.7417
10.906	10.4841	27.4878	42.6612
11.1955	11.2198	27.5141	43.5541
12.5599	11.2746	27.7352	44.9546
12.5633	11.3699	27.7916	45.8681
12.9738	11.6796	27.8382	45.8686
12.9831	11.8505	28.1681	45.8993
13.07	12.0229	28.4496	45.9358
13.1049	12.3244	28.504	46.3613
13.2242	12.4827	28.895	46.7571
13.3186	13.4592	29.2626	47.6704
13.4483	13.514	29.3184	47.9748
13.9322	13.5785	29.4163	48.2185
14.2141	14.3288	29.7823	48.8307
15.087	14.5043	29.975	51.3418
15.3884	14.6106	30.2344	51.9894
15.4597	14.7304	30.4654	52.2345
15.5224	14.7872	30.4697	53.4275
15.8424	15.0698	31.1345	53.7514
15.8894	15.1074	32.113	54.0338
16.4775	15.3371	32.2102	54.8367
16.7	15.4846	32.6565	56.0877
16.8775	15.7633	33.0081	56.4557
17.114	15.8685	33.0258	56.507
17.3286	15.953	33.1167	56.7701
18.3518	16.0142	33.3806	57.076
18.41	16.691	33.6468	57.4019
18.4192	17.768	33.8371	57.5639
18.5349	18.9876	33.8971	57.6334
19.4353	19.3984	34.1681	58.1675
20.2597	19.5058	34.2701	58.364
20.5035	20.333	34.2724	59.4411
20.9555	21.3409	35.4333	59.5415
20.9888	21.5801	35.7028	59.5519
21.1303	22.3211	35.7825	60.0466
22.2596	23.5917	35.9236	60.7592
23.1147	25.2725	36.6881	61.2971
23.9795	25.5671	37.0712	61.6821
24.3131	25.7361	37.1788	61.9699
25.5631	27.1915	37.181	63.1435
26.4707	27.3329	37.7337	63.2364
27.6776	28.2212	37.7662	63.2866
28.5572	28.4421	38.146	64.5751
28.8608	32.0597	38.2295	64.6806
28.9723	32.41	38.7808	64.748
29.0169	32.5598	38.849	64.8121
29.6754	35.4417	39.2438	65.5474
31.3302	37.2895	39.2901	66.167
31.4392	46.8638	39.2924	66.3013
32.2979		39.3584	67.1322
32.6834		39.6255	67.6247
34.0085		39.8951	67.7961
34.395		40.427	68.2765
35.6902		40.5326	68.7931
38.2801		40.6093	68.9878
41.4554		41.0373	69.9045
		41.0529	70.5984
		41.1733	71.3555
		41.4127	71.4151
		41.5816	72.0448
		41.6365	72.1284
		41.6659	72.4568
		41.7813	72.5183
		41.8562	72.6146
		42.2879	73.0553
		42.3694	74.3932
		42.4506	75.6669
		42.5466	76.8515
		42.5796	76.8954
		42.7023	78.7878
		42.7437	78.8171
		42.9163	80.4886
		42.9164	81.354
		43.1677	81.565
		43.1947	81.6815
		43.4936	81.8591
		43.6045	82.0608
		43.6874	82.5385
		43.759	82.8514
		44.5414	82.8934
		44.6157	83.552
		45.0054	83.7744
		45.2418	84.7122
		45.2586	85.0187
		45.3224	85.039
		45.5397	86.1019
		45.715	87.0048
		45.8685	89.4273
		46.7221	90.0661
		46.7979	90.3528
		47.0312	90.3882
		47.3939	92.736
		48.4142	97.3689
		48.8309	97.7912
		48.8982	99.1334
		49.0713	99.3199
		49.139	99.5404
		52.4931	100.83
			105.929
			106.195
			107.011
			110.61
			118.314
			119.766
			119.97
			120.523
			122.9
			124.859
			125.158
			130.592

## Sheet: Lateral Displacements
CEN DNA	Ndc80
2.47215	3.78165
8.14519	6.6194
10.8212	9.08349
10.9054	9.44646
12.0345	10.2478
12.2497	10.3108
12.6343	10.6292
12.7923	11.2885
14.2997	13.2886
16.3591	13.5573
16.6429	13.7714
16.9039	13.8024
17.7552	14.1784
18.4934	14.5891
18.5587	14.7131
19.3315	14.7872
19.8589	15.451
20.0177	16.5614
20.768	17.7397
20.7864	18.2709
20.9217	18.7758
21.1056	18.9782
21.7795	21.4958
23.8186	22.2522
24.097	23.8776
25.1009	23.8993
25.244	24.3347
25.5919	24.5414
26.6682	25.0161
28.1905	25.0546
28.3818	26.6225
33.1877	26.8294
	27.1338
	28.452
	29.0109
	29.1397
	31.4884
	33.0739
	33.7143
	33.8907
	33.9169
	34.1822
	35.3919
	35.4443
	35.4826
	35.7129
	36.2205
	36.5975
	36.6955
	36.8947
	36.924
	37.4996
	37.6487
	37.9178
	38.1797
	38.6477
	38.798
	39.3554
	39.4087
	39.5312
	39.7237
	39.7906
	39.8188
	39.8917
	39.9257
	39.9682
	39.9959
	40.5886
	40.8193
	40.8215
	41.1818
	41.9184
	42.1274
	42.228
	42.2587
	42.4515
	42.9154
	42.9938
	43.467
	43.6022
	43.8156
	45.4056
	46.3843
	47.1925
	48.5019
	48.651
	48.7782

## Sheet: Polarity Marked Displacements
Towards Plus End	Towards Minus End
12.5006	31.3336
24.9336	56.8576
10.809	51.4535
10.5081	41.7605
10.712	67.0138
4.94351	36.2554
4.01322	80.0326
2.39677	72.6844
0.678381	30.2122
24.0022	24.3796
26.6088	47.4588
12.3342	30.5526
19.2974	66.445
34.5249	21.3589
18.8165	13.3809
30.2025	63.992
25.7689	52.9842
27.6336	14.9664
7.22429	15.306
22.8762	44.0933
27.0865	39.1729
9.26926	30.2887
15.3275	53.8074
11.1052	25.1067
2.38377	65.9842
10.7468	12.4176
12.548	92.3622
9.24115	45.6392
2.40372	16.0874
0.0756733	4.34307
	19.967
	33.6548
	33.7391
	19.1319
	62.8219
	4.879
	3.47144
	6.31165
	4.49001
	2.6653
	63.316
	72.0997
	51.5501
	58.7625
	60.4153
